# Supplementary material for: Latent class analysis of psychotic-affective disorders with data-driven plasma proteomics
Source: Transl Psychiatry. 2023 Feb 6;13:44. doi: 10.1038/s41398-023-02321-9 (PMC9902608; doi:10.1038/s41398-023-02321-9)
Supplement: Supplementary file 3 — Supplementary table 1 [file 41398_2023_2321_MOESM3_ESM.xlsx]

## Sheet: Suppl table 1
Supplementary Table 1. Linear regression of proteomics candidates
Protein_peptide	Beta	p-value	Full name	Gene name
PGFRB_LPGFHGLR	-0.211	< 0.001	Platelet-derived growth factor receptor beta precursor	PDGFRB
GELS_TGAQELLR	-0.15	0.007	Gelsolin	GSN
BGH3_LTLLAPLNSVFK	-0.146	0.009	Transforming growth factor-beta-induced protein IG-H3	TGFBI
HIF1A_GQVTTGQYR	0.144	0.011	Hypoxia-inducible factor 1-alpha	HIF1A
VWF_VTVFPIGIGDR	-0.129	0.017	von Willebrand factor	VWF
FA5_EVIITGIQTQGAK	-0.132	0.017	Coagulation factor V	F5
PAFA_ASLAFLQK	0.13	0.021	Platelet-activating factor acetylhydrolase	PAFAH2
ASAP1_SFDLISHNR	-0.126	0.025	Arf-GAP with SH3 domain, ANK repeat and PH domain-containing protein 1	ASAP1
FCGBP_GNPAVSYVR	0.113	0.044	IgGFc-binding protein	FCGBP
S10A2_ELPSFVGEK	0.114	0.045	Protein S100-A2	S100A2
SEM6C_EVSVEDAR	0.11	0.048	Semaphorin-6C	SEMA6C
TENX_LQGLIPGAR	-0.11	0.05	Tenascin-X	TNXB
The final proteomic candidates for latent class analysis are presented. The beta and p-values are from linear regression after controlling for age, sex, body mass index, blood collection time, fasting time, alcohol use, exercise, smoking behavior, and hospital type. Positive beta values indicate a positive association between healthy controls (vs psychiatric diseases) and protein values
