# Supplementary material for: Latent class analysis of psychotic-affective disorders with data-driven plasma proteomics
Source: Transl Psychiatry. 2023 Feb 6;13:44. doi: 10.1038/s41398-023-02321-9 (PMC9902608; doi:10.1038/s41398-023-02321-9)
Supplement: Supplementary file 4 — Supplementary table 2 [file 41398_2023_2321_MOESM4_ESM.xlsx]

## Sheet: Suppl table 2
Supplementary Table 2. Latent class classification and protein expression
Protein	Tertile	Class 1	Class 2	Statistics	p-valuea
		n=239	n=265
ASAP1	Low	74 (31.0%)	94 (35.5%)
	Medium	63 (26.4%)	105 (39.6%)	χ2 = 19.305	<0.001
	High	102 (42.7%)	66 (24.9%)
BGH3	Low	34 (14.2%)	134 (50.6%)
	Medium	96 (40.2%)	72 (27.2%)	χ2 = 76.696	<0.001
	High	109 (45.6%)	59 (22.3%)
FA5	Low	48 (20.1%)	120 (45.3%)
	Medium	81 (33.9%)	87 (32.8%)	χ2 = 45.948	<0.001
	High	110 (46.0%)	58 (21.9%)
FCGBP	Low	57 (23.8%)	111 (41.9%)
	Medium	98 (41.0%)	70 (26.4%)	χ2 = 20.738	<0.001
	High	84 (35.1%)	84 (31.7%)
GELS	Low	5 (2.1%)	163 (61.5%)
	Medium	82 (34.3%)	86 (32.5%)	χ2 = 258.131	<0.001
	High	152 (63.6%)	16 (6.0%)
HIF1A	Low	56 (23.4%)	112 (42.3%)
	Medium	90 (37.7%)	78 (29.4%)	χ2 = 20.165	<0.001
	High	93 (38.9%)	75 (28.3%)
PAFA	Low	67 (28.0%)	102 (38.1%)
	Medium	86 (36.0%)	82 (30.9%)	χ2 = 5.745	0.06
	High	86 (36.0%)	82 (30.9%)
PGFRB	Low	52 (21.8%)	116 (43.8%)
	Medium	88 (36.8%)	80 (30.2%)	χ2 = 28.855	<0.001
	High	99 (41.4%)	69 (26.0%)
S10A2	Low	90 (37.7%)	78 (29.4%)
	Medium	75 (31.4%)	93 (35.1%)	χ2 = 3.836	0.15
	High	74 (31.0%)	94 (35.5%)
SEM6C	Low	83 (34.7%)	85 (32.1%)
	Medium	85 (35.6%)	83 (31.3%)	χ2 = 2.737	0.25
	High	71 (29.7%)	97 (36.6%)
TENX	Low	15 (6.3%)	153 (57.7%)
	Medium	80 (33.5%)	88 (33.2%)	χ2 = 198.640	<0.001
	High	144 (60.3%)	24 (9.1%)
VWF	Low	77 (32.2%)	91 (34.3%)
	Medium	80 (33.5%)	88 (33.2%)	χ2 =0.302	0.86
	High	82 (34.3%)	86 (32.5%)
aBoldface values are statistically significant at p<0.05
Statistical analysis based on chi-squares tests
