# Supplementary material for: Latent class analysis of psychotic-affective disorders with data-driven plasma proteomics
Source: Transl Psychiatry. 2023 Feb 6;13:44. doi: 10.1038/s41398-023-02321-9 (PMC9902608; doi:10.1038/s41398-023-02321-9)
Supplement: Supplementary file 5 — Supplementary table 3 [file 41398_2023_2321_MOESM5_ESM.xlsx]

## Sheet: Suppl table 3
Supplementary Table 3. Demographic characteristics between latent classes (n=504)
Characteristics	Class 1 GELS-increased	Class 2 GELS-decreased	Statistics	p-value
	n = 239	n = 265
Age, mean (SD), years	35.95 (13.05)	36.84 (12.19)	t = -0.797	0.43
Sex (Male), n (%)	88 (36.8%)	103 (38.9%)	χ2 = 0.224	0.64
BMI, mean (SD), kg/m2	24.56 (4.38)	24.64 (4.62)	t = -0.188	0.85
Blood collection time: AM, n (%)	92 (38.5%)	92 (34.7%)	χ2 = 0.773	0.38
Fasting time: at least 8 hours, n (%)	48 (20.1%)	66 (24.9%)	χ2 = 1.669	0.2
Alcohol drinking (at least once a week), n (%)	68 (28.5%)	85 (32.1%)	χ2 = 0.780	0.38
Exercise (moderate), n (%)	88 (36.8%)	85 (32.1%)	χ2 = 1.255	0.26
Current smoker, n (%)	68 (28.5%)	84 (31.7%)	χ2 = 0.629	0.43
Antipsychotics, n (%)	178 (74.5%)	184 (69.4%)	χ2 = 1.579	0.21
Lithium/Anticonvulsants, n (%)	81 (33.9%)	93 (35.1%)	χ2 = 0.080	0.78
Antidepressants, n (%)	109 (45.6%)	114 (43.0%)	χ2 = 0.341	0.56
Benzodiazepine/Hypnotics, n (%)	161 (67.4%)	160 (60.4%)	χ2 = 2.653	0.1
Psychiatric disorders			χ2 = 0.293	0.86
Schizophrenia, n (%)	79 (33.1%)	91 (34.3%)
Bipolar disorder, n (%)	77 (32.2%)	88 (33.2%)
Major depressive disorder, n (%)	83 (34.7%)	86 (32.5%)
Duration of first onset, mean (SD), years	9.70 (9.75)	9.31 (8.65)	t = 0.485	0.63
Duration of first medication, mean (SD), years	7.55 (9.40)	7.32 (8.39)	t = 0.282	0.78
Hospital			χ2 = 3.613	0.61
A, n (%)	54 (22.6%)	66 (24.9%)
B, n (%)	50 (20.9%)	58 (21.9%)
C, n (%)	59 (24.7%)	58 (21.9%)
D, n (%)	21 (8.8%)	31 (11.7%)
E, n (%)	25 (10.5%)	29 (10.9%)
F, n (%)	30 (12.6%)	23 (8.7%)
Batch			χ2 = 4.707	0.32
Batch 1, n (%)	52 (21.8%)	73 (27.5%)
Batch 2, n (%)	55 (23.0%)	46 (17.4%)
Batch 3, n (%)	49 (20.5%)	47 (17.7%)
Batch 4, n (%)	61 (25.5%)	76 (28.7%)
Batch 5, n (%)	22 (9.2%)	23 (8.7%)
Abbreviations : SD = standard distribution, BMI = body mass index, A = Seoul National University Hospital, B = Seoul Metropolitan Government Seoul National University Boramae Medical Center, C = Nowon Eulji Medical Center, Eulji University, D = Cha University Bundang Medical Center, E = Hanyang University Hospital, F= Inha University Hospital
Categorical variables based on chi-squares tests, and continuous variables based on t-tests.
