# Supplementary material for: Latent class analysis of psychotic-affective disorders with data-driven plasma proteomics
Source: Transl Psychiatry. 2023 Feb 6;13:44. doi: 10.1038/s41398-023-02321-9 (PMC9902608; doi:10.1038/s41398-023-02321-9)
Supplement: Supplementary file 6 — Supplementary table 4 [file 41398_2023_2321_MOESM6_ESM.xlsx]

## Sheet: Suppl table 4
Supplementary Table 4. Comparisons of fit indicies of latent class analysis including healthy controls (n=664)
Model	AIC	BIC	ssaBIC	Entropy	LMR-LR p-value	BLRT p-value	N (proportion %)
							1	2	3	4
1 class	17555.3	17663.3	17587.1	N/A	N/A	N/A	664 (100.0%)
2 class	17310.8	17531.3	17375.7	0.622	< 0.0001	< 0.0001	347 (52.3%)	317 (47.7%)
3 class	17261.6	17594.4	17359.5	0.621	0.3479	< 0.0001	293 (44.1%)	253 (38.1%)	118 (17.8%)
4 class	17227.1	17672.4	17358.1	0.733	0.6812	< 0.0001	304 (45.8%)	254 (38.3%)	93 (14.0%)	13 (2.0%)
Abbreviations : AIC = Akaike information crtieria, BIC = Baysian information criterion, ssaBIC = sample-size adjusted Baysian information criterion, LMR-LR = Lo-Mendell-Rubin likelihood ratio, BLRT = Bootstrapped likelihood ratio test, N/A = not applicable.
