# Supplementary material for: Latent class analysis of psychotic-affective disorders with data-driven plasma proteomics
Source: Transl Psychiatry. 2023 Feb 6;13:44. doi: 10.1038/s41398-023-02321-9 (PMC9902608; doi:10.1038/s41398-023-02321-9)
Supplement: Supplementary file 7 — Supplementary table 5 [file 41398_2023_2321_MOESM7_ESM.xlsx]

## Sheet: Suppl table 5
Supplementary Table 5. Significant clinical characteristics between latent classes when including healthy controls (n=504)
Characteristics	Class 1	Class 2	Univariate analysisa	p-valueb	Multivariate analysisc	p-valueb
	n = 347	n = 317
Healthy Controls, n (%)	99 (28.5%)	61 (19.2%)	χ2 = 7.813	0.005
SCL-90-R, mean (SD)
interpersonal sensitivity dimension	1.04 (0.89)	1.21 (0.95)	t = -2.431	0.015	t = -1.190	0.23
depression dimension	1.24 (1.03)	1.46 (1.14)	t = -2.565	0.011	t = -1.250	0.21
anxiety dimension	0.91 (0.91)	1.07 (1.00)	t =- 2.160	0.031	t = -0.875	0.38
paranoid ideation dimension	0.76 (0.87)	0.91 (0.91)	t =- 2.176	0.03	t = -1.070	0.29
psychoticism dimension	0.75 (0.77)	0.91 (0.88)	t = -2.482	0.013	t = -1.239	0.22
Total scores and factors, mean (SD)
BPRS total	36.74 (10.26)	39.03 (10.26)	t = -2.867	0.004	t = -1.502	0.13
Negative symptoms	3.91 (1.85)	4.39 (2.19)	t = -2.431	0.003	t = -2.372	0.018
Affect	10.20 (4.91)	11.15 (5.03)	t = -2.431	0.014	t = -1.154	0.25
MADRS total	14.13 (11.52)	17.03 (12.12)	t = -3.164	0.002	t = -1.956	0.05
HAM-A total	8.49 (7.14)	9.70 (7.55)	t = -2.118	0.035	t = -0.774	0.44
Individual items, mean (SD)
BPRS2 (anxiety)	2.82 (1.38)	3.04 (1.43)	t = -2.042	0.042	t = -0.959	0.34
BPRS4 (suicidality)	1.93 (1.31)	2.17 (1.43)	t = -2.248	0.025	t = -1.194	0.23
BPRS5 (guilt)	2.49 (1.46)	2.73 (1.51)	t = -2.043	0.041	t = -0.977	0.33
BPRS13 (self-neglect)	1.12 (0.47)	1.21 (0.59)	t = -2.235	0.026	t = -1.834	0.07
BPRS17 (emotional withdrawal)	1.29 (0.72)	1.50 (0.91)	t = -3.195	0.001	t = -2.692	0.007
BPRS18 (motor retardation)	1.26 (0.69)	1.43 (0.86)	t = -2.843	0.005	t = -2.257	0.024
MADRS2 (reported sadness)	1.94 (1.83)	2.29 (1.98)	t = -2.367	0.018	t = -1.216	0.22
MADRS5 (reduced appetite)	0.74 (1.31)	1.04 (1.60)	t = -2.632	0.009	t = -1.877	0.06
MADRS6 (concentration difficulties)	1.63 (1.55)	1.88 (1.50)	t = -2.152	0.032	t = -1.056	0.29
MADRS7 (lassitude)	1.36 (1.53)	1.81 (1.61)	t = -3.697	<0.001	t = -2.863	0.004
MADRS8 (inability to feel)	1.39 (1.65)	1.82 (1.77)	t = -3.254	0.001	t = -2.249	0.025
MADRS9 (pessimistic thoughts)	1.66 (1.61)	1.90 (1.57)	t = -1.984	0.048	t = -0.929	0.35
MADRS10 (suicidal thoughts)	1.05 (1.49)	1.41 (1.70)	t = -2.945	0.003	t = -1.971	0.049
YMRS10 (apperance)	0.04 (0.23)	0.09 (0.51)	t = -2.223	0.027	t = -1.927	0.05
HAM-A6 (depressed mood)	1.15 (1.09)	1.35 (1.13)	t = -2.317	0.021	t = -1.095	0.27
HAM-A11 (gastrointestinal symptoms)	0.43 (0.71)	0.57 (0.82)	t = -2.368	0.018	t = -1.766	0.08
Abbreviations : BPRS = Brief Psychiatric Rating Scale, YMRS = Young Mania Rating Scale, MADRS = Montgomery-Asberg Depression Rating Scale, HAM-A = Hamilton Anxiety Scale, SCL-90-R = Symptom Checklist-90-Revised
aCategorical variables based on chi-squares tests, and continuous variables based on t-tests.
bBoldface values are statistically significant at p<0.05
cLinear regression controlling for patients/healthy controls
