# Supplementary material for: Latent class analysis of psychotic-affective disorders with data-driven plasma proteomics
Source: Transl Psychiatry. 2023 Feb 6;13:44. doi: 10.1038/s41398-023-02321-9 (PMC9902608; doi:10.1038/s41398-023-02321-9)
Supplement: Supplementary file 8 — Supplementary table 6 [file 41398_2023_2321_MOESM8_ESM.xlsx]

## Sheet: Suppl table 6
Supplementary Table 6. Information of the protein network generated by IPA analysis
ID	Molecules in Network	Network score	Focus Molecules	Top Diseases and Functions
1	AKAP12, ASAP1, BACH2, CAPN1, CARS1, CHCHD4, ELOC, F5, FHL1, GSN, HIF1A, KDM3A, KRAS, LOXL2, MALAT1 ,mir-210, miR-210-3p (miRNAs w/seed UGUGCGU), miR-23a-3p (and other miRNAs w/seed UCACAUU), mir-379, MYL9, NPM1, PDGFRB, PLAC8, PLOD2, PRKAB1, PRKD2, PTPN12, RIOK1, SDC4, SESN2, SRC, TGFBI, TNXB, TP53, UTP18	18	7	Dermatological Diseases and Conditions, Inflammatory Disease, Inflammatory response, Immunological Disease, Neurological Disease, Nervous system Development and Function, Cellular Assembly and Organization, Celluar Function and Maintanance
Abbreviations : IPA=ingenuity pathway analysis
